# Supplementary material for: Integrative Multi-Omics Analysis Reveals Key Metabolic Regulators and Prognostic Biomarkers in Pediatric and Adult Thyroid Cancer
Source: J Cancer. 2025 Jul 28;16(11):3551–66. doi: 10.7150/jca.117034 (PMC12374938; doi:10.7150/jca.117034)
Supplement: Supplementary file 2 — Supplementary table 1. [file jcav16p3551s2.xlsx]

## Sheet: TableS1
Gene Symbol	Chromosomal Location	Gene Info		Gene Symbol and Synonyms	GO - Biological Process	KEGG Pathway Title
ACADVL	p13.1 [chr: 17] [chr_start: 7217125] [chr_end: 7225266] [strand: 1]	37 [Gene Symbol: ACADVL] [Locus Tag: ] [Chromosome: 17] [Map Location: 17p13.1] [Description: acyl-CoA dehydrogenase very long chain] [Gene Type: protein-coding]		ACADVL; LCACD; ACAD6; VLCAD	GO:0009409 [Name: response to cold]; GO:0015980 [Name: energy derivation by oxidation of organic compounds]; GO:0033539 [Name: fatty acid beta-oxidation using acyl-CoA dehydrogenase]; GO:0001659 [Name: temperature homeostasis]; GO:0030855 [Name: epithelial cell differentiation]; GO:0046322 [Name: negative regulation of fatty acid oxidation]; GO:0045717 [Name: negative regulation of fatty acid bio…	Fatty acid degradation; Fatty acid metabolism; Metabolic pathways
CYB5R3	q13.2 [chr: 22] [chr_start: 42615730] [chr_end: 42720870] [strand: -1]	1727 [Gene Symbol: CYB5R3] [Locus Tag: ] [Chromosome: 22] [Map Location: 22q13.2] [Description: cytochrome b5 reductase 3] [Gene Type: protein-coding]		B5R; CYB5R3; DIA1	GO:0006809 [Name: nitric oxide biosynthetic process]; GO:0006695 [Name: cholesterol biosynthetic process]; GO:0008015 [Name: blood circulation]	Amino sugar and nucleotide sugar metabolism
PARP1	q42.12 [chr: 1] [chr_start: 226360210] [chr_end: 226408154] [strand: -1]	142 [Gene Symbol: PARP1] [Locus Tag: ] [Chromosome: 1] [Map Location: 1q42.12] [Description: poly(ADP-ribose) polymerase 1] [Gene Type: protein-coding]		PARP1; ADPRT1; ADPRT; ADPRT 1; PARS; Poly-PARP; PARP; PPOL; PARP-1; pADPRT-1; ARTD1	GO:0010332 [Name: response to gamma radiation]; GO:0030225 [Name: macrophage differentiation]; GO:0032042 [Name: mitochondrial DNA metabolic process]; GO:0045824 [Name: negative regulation of innate immune response]; GO:1903376 [Name: regulation of oxidative stress-induced neuron intrinsic apoptotic signaling pathway]; GO:1904044 [Name: response to aldosterone]; GO:1904762 [Name: positive regulat…	Base excision repair; NF-kappa B signaling pathway
GALE	p36.11 [chr: 1] [chr_start: 23795599] [chr_end: 23800781] [strand: -1]	2582 [Gene Symbol: GALE] [Locus Tag: ] [Chromosome: 1] [Map Location: 1p36.11] [Description: UDP-galactose-4-epimerase] [Gene Type: protein-coding]		THC13; SDR1E1; GALE	GO:0019388 [Name: galactose catabolic process]; GO:0033499 [Name: galactose catabolic process via UDP-galactose]	Galactose metabolism; Metabolic pathways; Amino sugar and nucleotide sugar metabolism
NDUFV2	p11.22 [chr: 18] [chr_start: 9102630] [chr_end: 9134345] [strand: 1]	4729 [Gene Symbol: NDUFV2] [Locus Tag: ] [Chromosome: 18] [Map Location: 18p11.22] [Description: NADH:ubiquinone oxidoreductase core subunit V2] [Gene Type: protein-coding]		NDUFV2; CI-24k; MC1DN7	GO:0009060 [Name: aerobic respiration]; GO:0007399 [Name: nervous system development]; GO:0042776 [Name: mitochondrial ATP synthesis coupled proton transport]; GO:0006120 [Name: mitochondrial electron transport, NADH to ubiquinone]; GO:1902600 [Name: hydrogen ion transmembrane transport]; GO:0048738 [Name: cardiac muscle tissue development]	Oxidative phosphorylation; Metabolic pathways; Non-alcoholic fatty liver disease (NAFLD); Alzheimer's disease; Parkinson's disease; Huntington's disease
BLVRB	q13.2 [chr: 19] [chr_start: 40447765] [chr_end: 40465764] [strand: -1]	645 [Gene Symbol: BLVRB] [Locus Tag: ] [Chromosome: 19] [Map Location: 19q13.2] [Description: biliverdin reductase B] [Gene Type: protein-coding]		HEL-S-10; FLR; BLVRB; BVRB; SDR43U1	GO:0046627 [Name: negative regulation of insulin receptor signaling pathway]; GO:0030219 [Name: megakaryocyte differentiation]; GO:0042167 [Name: heme catabolic process]	Riboflavin metabolism; Porphyrin and chlorophyll metabolism
HADHA	p23.3 [chr: 2] [chr_start: 26190635] [chr_end: 26244672] [strand: -1]	3030 [Gene Symbol: HADHA] [Locus Tag: ] [Chromosome: 2] [Map Location: 2p23.3] [Description: hydroxyacyl-CoA dehydrogenase trifunctional multienzyme complex subunit alpha] [Gene Type: protein-coding]		HADH; ECHA; GBP; MTPA; HADHA; TP-ALPHA; LCEH; LCHAD	GO:0009410 [Name: response to xenobiotic stimulus]; GO:0006635 [Name: fatty acid beta-oxidation]; GO:0035965 [Name: cardiolipin acyl-chain remodeling]; GO:0032868 [Name: response to insulin]	Butanoate metabolism; Lysine degradation; beta-Alanine metabolism; Fatty acid metabolism; Tryptophan metabolism; Biosynthesis of unsaturated fatty acids; Fatty acid degradation; Valine, leucine and isoleucine degradation; Propanoate metabolism; Metabolic pathways; Biosynthesis of antibiotics; Fatty acid elongation; Carbon metabolism
SUCLG2	p14.1 [chr: 3] [chr_start: 67360460] [chr_end: 67654612] [strand: -1]	8801 [Gene Symbol: SUCLG2] [Locus Tag: ] [Chromosome: 3] [Map Location: 3p14.1] [Description: succinate-CoA ligase GDP-forming subunit beta] [Gene Type: protein-coding]		GTPSCS; SUCLG2; G-SCS; GBETA	GO:1901289 [Name: succinyl-CoA catabolic process]; GO:0006104 [Name: succinyl-CoA metabolic process]; GO:0006099 [Name: tricarboxylic acid cycle]; GO:0006105 [Name: succinate metabolic process]	Biosynthesis of antibiotics; Citrate cycle (TCA cycle); Propanoate metabolism; Metabolic pathways; Carbon metabolism
NDUFS3	p11.2 [chr: 11] [chr_start: 47565336] [chr_end: 47584562] [strand: 1]	4722 [Gene Symbol: NDUFS3] [Locus Tag: ] [Chromosome: 11] [Map Location: 11p11.2] [Description: NADH:ubiquinone oxidoreductase core subunit S3] [Gene Type: protein-coding]		MC1DN8; NDUFS3; CI-30	GO:0072593 [Name: reactive oxygen species metabolic process]; GO:0009060 [Name: aerobic respiration]; GO:0032981 [Name: mitochondrial respiratory chain complex I assembly]; GO:0006120 [Name: mitochondrial electron transport, NADH to ubiquinone]; GO:0021762 [Name: substantia nigra development]; GO:1902600 [Name: hydrogen ion transmembrane transport]; GO:0042776 [Name: mitochondrial ATP synthesis c…	Alzheimer's disease; Oxidative phosphorylation; Metabolic pathways; Parkinson's disease; Non-alcoholic fatty liver disease (NAFLD); Huntington's disease
KARS1	q23.1 [chr: 16] [chr_start: 75627474] [chr_end: 75648643] [strand: -1]	3735 [Gene Symbol: KARS1] [Locus Tag: ] [Chromosome: 16] [Map Location: 16q23.1] [Description: lysyl-tRNA synthetase 1] [Gene Type: protein-coding]		KARS2; LEPID; DFNB89; KARS; KARS1; CMTRIB; DEAPLE; KRS	GO:0002276 [Name: basophil activation involved in immune response]; GO:0002863 [Name: positive regulation of inflammatory response to antigenic stimulus]; GO:0015966 [Name: diadenosine tetraphosphate biosynthetic process]; GO:0045893 [Name: positive regulation of transcription, DNA-templated]; GO:0008033 [Name: tRNA processing]; GO:0043032 [Name: positive regulation of macrophage activation]; GO:…	Aminoacyl-tRNA biosynthesis
RARS1	q34 [chr: 5] [chr_start: 168486451] [chr_end: 168519301] [strand: 1]	5917 [Gene Symbol: RARS1] [Locus Tag: ] [Chromosome: 5] [Map Location: 5q34] [Description: arginyl-tRNA synthetase 1] [Gene Type: protein-coding]		RARS1; ArgRS; RARS; DALRD1; HLD9	GO:0006420 [Name: arginyl-tRNA aminoacylation]; GO:0006418 [Name: tRNA aminoacylation for protein translation]	Aminoacyl-tRNA biosynthesis
ALDH1A1	q21.13 [chr: 9] [chr_start: 72900671] [chr_end: 73080442] [strand: -1]	216 [Gene Symbol: ALDH1A1] [Locus Tag: ] [Chromosome: 9] [Map Location: 9q21.13] [Description: aldehyde dehydrogenase 1 family member A1] [Gene Type: protein-coding]		RALDH1; HEL-S-53e; ALDC; ALDH1; PUMB1; ALDH11; HEL-9; HEL12; ALDH1A1; ALDH-E1	GO:0036438 [Name: maintenance of lens transparency]; GO:0042572 [Name: retinol metabolic process]; GO:0001523 [Name: retinoid metabolic process]; GO:0009449 [Name: gamma-aminobutyric acid biosynthetic process]; GO:0006081 [Name: cellular aldehyde metabolic process]; GO:0030392 [Name: fructosamine catabolic process]	Retinol metabolism; Metabolic pathways
VARS1	p21.33 [chr: 6] [chr_start: 31777518] [chr_end: 31795752] [strand: -1]	7407 [Gene Symbol: VARS1] [Locus Tag: ] [Chromosome: 6] [Map Location: 6p21.33] [Description: valyl-tRNA synthetase 1] [Gene Type: protein-coding]		G7A; VARS; VARS1; NDMSCA; VARS2	GO:0006418 [Name: tRNA aminoacylation for protein translation]; GO:0006438 [Name: valyl-tRNA aminoacylation]	Aminoacyl-tRNA biosynthesis
HSD17B10	p11.22 [chr: X] [chr_start: 53431258] [chr_end: 53434370] [strand: -1]	3028 [Gene Symbol: HSD17B10] [Locus Tag: ] [Chromosome: X] [Map Location: Xp11.22] [Description: hydroxysteroid 17-beta dehydrogenase 10] [Gene Type: protein-coding]		HSD17B10; HADH2; HSD10MD; CAMR; MRX17; MHBD; MRX31; SDR5C1; ERAB; MRPP2; ABAD; DUPXp11.22; HCD2; 17b-HSD10; MRXS10; SCHAD	GO:0006550 [Name: isoleucine catabolic process]; GO:0008207 [Name: C21-steroid hormone metabolic process]; GO:0070901 [Name: mitochondrial tRNA methylation]; GO:0006635 [Name: fatty acid beta-oxidation]; GO:0097745 [Name: mitochondrial tRNA 5'-end processing]; GO:0051289 [Name: protein homotetramerization]; GO:0008210 [Name: estrogen metabolic process]; GO:0006629 [Name: lipid metabolic process];…	Biosynthesis of antibiotics; Alzheimer's disease; Valine, leucine and isoleucine degradation; Metabolic pathways
OPA1	q29 [chr: 3] [chr_start: 193593144] [chr_end: 193697811] [strand: 1]	4976 [Gene Symbol: OPA1] [Locus Tag: ] [Chromosome: 3] [Map Location: 3q29] [Description: OPA1 mitochondrial dynamin like GTPase] [Gene Type: protein-coding]		MTDPS14; largeG; OPA1; BERHS; NPG; MGM1; NTG	GO:0001843 [Name: neural tube closure]; GO:0032740 [Name: positive regulation of interleukin-17 production]; GO:0046039 [Name: GTP metabolic process]; GO:0048312 [Name: intracellular distribution of mitochondria]; GO:0090201 [Name: negative regulation of release of cytochrome c from mitochondria]; GO:0097749 [Name: membrane tubulation]; GO:2000330 [Name: positive regulation of T-helper 17 cell li…	-
PPA2	q24 [chr: 4] [chr_start: 105369077] [chr_end: 105474067] [strand: -1]	27068 [Gene Symbol: PPA2] [Locus Tag: ] [Chromosome: 4] [Map Location: 4q24] [Description: inorganic pyrophosphatase 2] [Gene Type: protein-coding]		PPA2; SCFAI; SID6-306; HSPC124; SCFI	GO:0051881 [Name: regulation of mitochondrial membrane potential]; GO:0006796 [Name: phosphate-containing compound metabolic process]; GO:0071344 [Name: diphosphate metabolic process]	Oxidative phosphorylation
IDH1	q34 [chr: 2] [chr_start: 208236229] [chr_end: 208266074] [strand: -1]	3417 [Gene Symbol: IDH1] [Locus Tag: ] [Chromosome: 2] [Map Location: 2q34] [Description: isocitrate dehydrogenase (NADP(+)) 1] [Gene Type: protein-coding]		IDH1; HEL-216; HEL-S-26; IDP; PICD; IDH; IDCD; IDPC	GO:0006097 [Name: glyoxylate cycle]; GO:0006739 [Name: NADP metabolic process]; GO:0006099 [Name: tricarboxylic acid cycle]; GO:0006979 [Name: response to oxidative stress]; GO:0060696 [Name: regulation of phospholipid catabolic process]; GO:0006749 [Name: glutathione metabolic process]; GO:0008585 [Name: female gonad development]; GO:0048545 [Name: response to steroid hormone]; GO:0071071 [Name:…	Metabolic pathways; Citrate cycle (TCA cycle); Biosynthesis of antibiotics; Carbon metabolism; Biosynthesis of amino acids; Central carbon metabolism in cancer; Glutathione metabolism; 2-Oxocarboxylic acid metabolism; Peroxisome
YARS1	p35.1 [chr: 1] [chr_start: 32775237] [chr_end: 32818031] [strand: -1]	8565 [Gene Symbol: YARS1] [Locus Tag: ] [Chromosome: 1] [Map Location: 1p35.1] [Description: tyrosyl-tRNA synthetase 1] [Gene Type: protein-coding]		YRS; CMTDIC; IMNEPD2; TYRRS; YARS; YTS; YARS1	GO:0006437 [Name: tyrosyl-tRNA aminoacylation]; GO:0042594 [Name: response to starvation]; GO:0006915 [Name: apoptotic process]	Aminoacyl-tRNA biosynthesis
PGK1	q21.1 [chr: X] [chr_start: 77910739] [chr_end: 78129295] [strand: 1]	5230 [Gene Symbol: PGK1] [Locus Tag: ] [Chromosome: X] [Map Location: Xq21.1] [Description: phosphoglycerate kinase 1] [Gene Type: protein-coding]		PGK1; MIG10; PGKA; HEL-S-68p	GO:0006096 [Name: glycolytic process]; GO:0031639 [Name: plasminogen activation]; GO:0061621 [Name: canonical glycolysis]; GO:0006094 [Name: gluconeogenesis]; GO:0030855 [Name: epithelial cell differentiation]; GO:0071456 [Name: cellular response to hypoxia]; GO:0016525 [Name: negative regulation of angiogenesis]	Metabolic pathways; HIF-1 signaling pathway; Carbon metabolism; Glycolysis / Gluconeogenesis; Biosynthesis of antibiotics; Biosynthesis of amino acids
ACO1	p21.1 [chr: 9] [chr_start: 32384603] [chr_end: 32454769] [strand: 1]	48 [Gene Symbol: ACO1] [Locus Tag: ] [Chromosome: 9] [Map Location: 9p21.1] [Description: aconitase 1] [Gene Type: protein-coding]		ACONS; IREB1; HEL60; IREBP; IRP1; IREBP1; ACO1	GO:0006099 [Name: tricarboxylic acid cycle]; GO:0006879 [Name: cellular iron ion homeostasis]; GO:0017148 [Name: negative regulation of translation]; GO:0050892 [Name: intestinal absorption]; GO:0006101 [Name: citrate metabolic process]; GO:0009791 [Name: post-embryonic development]; GO:0010040 [Name: response to iron(II) ion]	Biosynthesis of antibiotics; Metabolic pathways; Glyoxylate and dicarboxylate metabolism; Carbon metabolism; Citrate cycle (TCA cycle); 2-Oxocarboxylic acid metabolism; Biosynthesis of amino acids
AK2	p35.1 [chr: 1] [chr_start: 33007986] [chr_end: 33080996] [strand: -1]	204 [Gene Symbol: AK2] [Locus Tag: ] [Chromosome: 1] [Map Location: 1p35.1] [Description: adenylate kinase 2] [Gene Type: protein-coding]		ADK2; AK2	GO:0015949 [Name: nucleobase-containing small molecule interconversion]; GO:0046033 [Name: AMP metabolic process]; GO:0046940 [Name: nucleoside monophosphate phosphorylation]; GO:0006172 [Name: ADP biosynthetic process]; GO:0046034 [Name: ATP metabolic process]	Biosynthesis of antibiotics; Metabolic pathways; Purine metabolism
GLUD1	q23.2 [chr: 10] [chr_start: 87050202] [chr_end: 87094843] [strand: -1]	2746 [Gene Symbol: GLUD1] [Locus Tag: ] [Chromosome: 10] [Map Location: 10q23.2] [Description: glutamate dehydrogenase 1] [Gene Type: protein-coding]		GLUD1; GLUD; GDH1; hGDH1; GDH	GO:0006541 [Name: glutamine metabolic process]; GO:0032024 [Name: positive regulation of insulin secretion]; GO:0006537 [Name: glutamate biosynthetic process]; GO:0006538 [Name: glutamate catabolic process]; GO:0072350 [Name: tricarboxylic acid metabolic process]; GO:0021762 [Name: substantia nigra development]	Metabolic pathways; Alanine, aspartate and glutamate metabolism; Arginine biosynthesis; Nitrogen metabolism; Carbon metabolism; Proximal tubule bicarbonate reclamation; D-Glutamine and D-glutamate metabolism
UGDH	p14 [chr: 4] [chr_start: 39498755] [chr_end: 39528311] [strand: -1]	7358 [Gene Symbol: UGDH] [Locus Tag: ] [Chromosome: 4] [Map Location: 4p14] [Description: UDP-glucose 6-dehydrogenase] [Gene Type: protein-coding]		UDP-GlcDH; UGDH; GDH; DEE84; UDPGDH; EIEE84; UGD	GO:0015012 [Name: heparan sulfate proteoglycan biosynthetic process]; GO:0006024 [Name: glycosaminoglycan biosynthetic process]; GO:0006065 [Name: UDP-glucuronate biosynthetic process]; GO:0001702 [Name: gastrulation with mouth forming second]; GO:0048666 [Name: neuron development]; GO:0030206 [Name: chondroitin sulfate biosynthetic process]; GO:0034214 [Name: protein hexamerization]	Starch and sucrose metabolism; Metabolic pathways; Pentose and glucuronate interconversions; Ascorbate and aldarate metabolism; Amino sugar and nucleotide sugar metabolism
SARS1	p13.3 [chr: 1] [chr_start: 109213918] [chr_end: 109238182] [strand: 1]	6301 [Gene Symbol: SARS1] [Locus Tag: ] [Chromosome: 1] [Map Location: 1p13.3] [Description: seryl-tRNA synthetase 1] [Gene Type: protein-coding]		NEDMAS; SERRS; SERS; SARS; SARS1	GO:0001514 [Name: selenocysteine incorporation]; GO:0000122 [Name: negative regulation of transcription from RNA polymerase II promoter]; GO:0006400 [Name: tRNA modification]; GO:0006434 [Name: seryl-tRNA aminoacylation]; GO:0006412 [Name: translation]; GO:0002181 [Name: cytoplasmic translation]; GO:0016525 [Name: negative regulation of angiogenesis]; GO:1904046 [Name: negative regulation of vasc…	Aminoacyl-tRNA biosynthesis
PKM	q23 [chr: 15] [chr_start: 72199029] [chr_end: 72231819] [strand: -1]	5315 [Gene Symbol: PKM] [Locus Tag: ] [Chromosome: 15] [Map Location: 15q23] [Description: pyruvate kinase M1/2] [Gene Type: protein-coding]		OIP3; p58; CTHBP; PK3; THBP1; PKM; TCB; HEL-S-30; PKM2	GO:0045944 [Name: positive regulation of transcription from RNA polymerase II promoter]; GO:0006096 [Name: glycolytic process]; GO:0006338 [Name: chromatin remodeling]; GO:0012501 [Name: programmed cell death]; GO:1903672 [Name: positive regulation of sprouting angiogenesis]; GO:0032869 [Name: cellular response to insulin stimulus]; GO:0061621 [Name: canonical glycolysis]; GO:2000767 [Name: posit…	Carbon metabolism; Type II diabetes mellitus; Biosynthesis of amino acids; Viral carcinogenesis; Glycolysis / Gluconeogenesis; Pyruvate metabolism; Glucagon signaling pathway; Central carbon metabolism in cancer; Purine metabolism; Metabolic pathways; Biosynthesis of antibiotics
IARS2	q41 [chr: 1] [chr_start: 220094132] [chr_end: 220148041] [strand: 1]	55699 [Gene Symbol: IARS2] [Locus Tag: ] [Chromosome: 1] [Map Location: 1q41] [Description: isoleucyl-tRNA synthetase 2, mitochondrial] [Gene Type: protein-coding]		ILERS; IARS2; CAGSSS	GO:0032543 [Name: mitochondrial translation]; GO:0006428 [Name: isoleucyl-tRNA aminoacylation]; GO:0006418 [Name: tRNA aminoacylation for protein translation]	Aminoacyl-tRNA biosynthesis
ADH5	q23 [chr: 4] [chr_start: 99070978] [chr_end: 99088801] [strand: -1]	128 [Gene Symbol: ADH5] [Locus Tag: ] [Chromosome: 4] [Map Location: 4q23] [Description: alcohol dehydrogenase 5 (class III), chi polypeptide] [Gene Type: protein-coding]		FALDH; FDH; ADHX; ADH-3; ADH5; GSH-FDH; HEL-S-60p; BMFS7; AMEDS; GSNOR	GO:0010430 [Name: fatty acid omega-oxidation]; GO:0032496 [Name: response to lipopolysaccharide]; GO:0001523 [Name: retinoid metabolic process]; GO:0051775 [Name: response to redox state]; GO:0003016 [Name: respiratory system process]; GO:0046294 [Name: formaldehyde catabolic process]; GO:0051409 [Name: response to nitrosative stress]; GO:0045777 [Name: positive regulation of blood pressure]	Metabolic pathways; Glycolysis / Gluconeogenesis; Drug metabolism - cytochrome P450; Tyrosine metabolism; Carbon metabolism; Retinol metabolism; Biosynthesis of antibiotics; Degradation of aromatic compounds; Metabolism of xenobiotics by cytochrome P450; Chemical carcinogenesis; Fatty acid degradation
NADSYN1	q13.4 [chr: 11] [chr_start: 71453109] [chr_end: 71524107] [strand: 1]	55191 [Gene Symbol: NADSYN1] [Locus Tag: ] [Chromosome: 11] [Map Location: 11q13.4] [Description: NAD synthetase 1] [Gene Type: protein-coding]		VCRL3; NADSYN1	GO:0009435 [Name: NAD biosynthetic process]; GO:0034627 [Name: 'de novo' NAD biosynthetic process]	Nicotinate and nicotinamide metabolism; Metabolic pathways
ALDH4A1	p36.13 [chr: 1] [chr_start: 18871430] [chr_end: 18902724] [strand: -1]	8659 [Gene Symbol: ALDH4A1] [Locus Tag: ] [Chromosome: 1] [Map Location: 1p36.13] [Description: aldehyde dehydrogenase 4 family member A1] [Gene Type: protein-coding]		P5CDh; ALDH4A1; ALDH4; P5CD	GO:0019470 [Name: 4-hydroxyproline catabolic process]; GO:0010133 [Name: proline catabolic process to glutamate]; GO:0006562 [Name: proline catabolic process]; GO:0006560 [Name: proline metabolic process]	Arginine and proline metabolism; Metabolic pathways; Alanine, aspartate and glutamate metabolism
CHKB	q13.33 [chr: 22] [chr_start: 50578959] [chr_end: 50601455] [strand: -1]	1120 [Gene Symbol: CHKB] [Locus Tag: ] [Chromosome: 22] [Map Location: 22q13.33] [Description: choline kinase beta] [Gene Type: protein-coding]		EK; CHKB; CKEKB; CHETK; CK; CHKL; EKB; CKB; MDCMC	GO:0006657 [Name: CDP-choline pathway]; GO:0006646 [Name: phosphatidylethanolamine biosynthetic process]; GO:0007517 [Name: muscle organ development]	Metabolic pathways; Glycerophospholipid metabolism; Choline metabolism in cancer
PFKM	q13.11 [chr: 12] [chr_start: 48105139] [chr_end: 48146404] [strand: 1]	5213 [Gene Symbol: PFKM] [Locus Tag: ] [Chromosome: 12] [Map Location: 12q13.11] [Description: phosphofructokinase, muscle] [Gene Type: protein-coding]		GSD7; PFK1; PFKM; PFK-A; PFKA; PFKX; PPP1R122; ATP-PFK; PFK-1	GO:0032024 [Name: positive regulation of insulin secretion]; GO:0046835 [Name: carbohydrate phosphorylation]; GO:0093001 [Name: glycolysis from storage polysaccharide through glucose-1-phosphate]; GO:0030388 [Name: fructose 1,6-bisphosphate metabolic process]; GO:0045944 [Name: positive regulation of transcription from RNA polymerase II promoter]; GO:0005980 [Name: glycogen catabolic process]; GO…	Carbon metabolism; Galactose metabolism; Biosynthesis of amino acids; Glycolysis / Gluconeogenesis; Central carbon metabolism in cancer; Pentose phosphate pathway; Fructose and mannose metabolism; Biosynthesis of antibiotics; RNA degradation; AMPK signaling pathway; Metabolic pathways
ME3	q14.2 [chr: 11] [chr_start: 86441108] [chr_end: 86672636] [strand: -1]	10873 [Gene Symbol: ME3] [Locus Tag: ] [Chromosome: 11] [Map Location: 11q14.2] [Description: malic enzyme 3] [Gene Type: protein-coding]		ME3; NADP-ME	GO:0006090 [Name: pyruvate metabolic process]; GO:0072592 [Name: oxygen metabolic process]; GO:0006108 [Name: malate metabolic process]; GO:0009060 [Name: aerobic respiration]	Carbon metabolism; Metabolic pathways; Pyruvate metabolism
PAPSS2	q23.2 [chr: 10] [chr_start: 87659613] [chr_end: 87747705] [strand: 1]	9060 [Gene Symbol: PAPSS2] [Locus Tag: ] [Chromosome: 10] [Map Location: 10q23.2-q23.31] [Description: 3'-phosphoadenosine 5'-phosphosulfate synthase 2] [Gene Type: protein-coding]		ATPSK2; BCYM4; SK2; PAPSS2	GO:0007596 [Name: blood coagulation]; GO:0000103 [Name: sulfate assimilation]; GO:0060348 [Name: bone development]; GO:0050428 [Name: 3'-phosphoadenosine 5'-phosphosulfate biosynthetic process]; GO:0042445 [Name: hormone metabolic process]	Metabolic pathways; Sulfur metabolism; Purine metabolism; Selenocompound metabolism; Biosynthesis of antibiotics
ALDH3A2	p11.2 [chr: 17] [chr_start: 19648136] [chr_end: 19685760] [strand: 1]	224 [Gene Symbol: ALDH3A2] [Locus Tag: ] [Chromosome: 17] [Map Location: 17p11.2] [Description: aldehyde dehydrogenase 3 family member A2] [Gene Type: protein-coding]		FALDH; ALDH3A2; SLS; ALDH10	GO:0006631 [Name: fatty acid metabolic process]; GO:0007417 [Name: central nervous system development]; GO:0006081 [Name: cellular aldehyde metabolic process]; GO:0007422 [Name: peripheral nervous system development]; GO:0033306 [Name: phytol metabolic process]; GO:0046458 [Name: hexadecanal metabolic process]; GO:0006714 [Name: sesquiterpenoid metabolic process]; GO:0008544 [Name: epidermis deve…	Glycolysis / Gluconeogenesis; Lysine degradation; Arginine and proline metabolism; Histidine metabolism; beta-Alanine metabolism; Fatty acid degradation; Pentose and glucuronate interconversions; Valine, leucine and isoleucine degradation; Tryptophan metabolism; Biosynthesis of antibiotics; Glycerolipid metabolism; Ascorbate and aldarate metabolism; Pyruvate metabolism; Metabolic pathways
ALDH2	q24.12 [chr: 12] [chr_start: 111766887] [chr_end: 111817532] [strand: 1]	217 [Gene Symbol: ALDH2] [Locus Tag: ] [Chromosome: 12] [Map Location: 12q24.12] [Description: aldehyde dehydrogenase 2 family member] [Gene Type: protein-coding]		ALDM; ALDHI; ALDH2; ALDH-E2	GO:0046185 [Name: aldehyde catabolic process]; GO:0006068 [Name: ethanol catabolic process]; GO:1905627 [Name: regulation of serotonin biosynthetic process]; GO:0018937 [Name: nitroglycerin metabolic process]; GO:1903179 [Name: regulation of dopamine biosynthetic process]; GO:0005975 [Name: carbohydrate metabolic process]; GO:0006066 [Name: alcohol metabolic process]	Pyruvate metabolism; Biosynthesis of antibiotics; Glycolysis / Gluconeogenesis; Histidine metabolism; Glycerolipid metabolism; Ascorbate and aldarate metabolism; Arginine and proline metabolism; Pentose and glucuronate interconversions; Fatty acid degradation; beta-Alanine metabolism; Valine, leucine and isoleucine degradation; Lysine degradation; Tryptophan metabolism; Metabolic pathways
GPD1	q13.12 [chr: 12] [chr_start: 50103982] [chr_end: 50111313] [strand: 1]	2819 [Gene Symbol: GPD1] [Locus Tag: ] [Chromosome: 12] [Map Location: 12q13.12] [Description: glycerol-3-phosphate dehydrogenase 1] [Gene Type: protein-coding]		GPD1; GPDH-C; HTGTI; GPD-C	GO:0071320 [Name: cellular response to cAMP]; GO:0046168 [Name: glycerol-3-phosphate catabolic process]; GO:0006116 [Name: NADH oxidation]; GO:0071356 [Name: cellular response to tumor necrosis factor]; GO:0006072 [Name: glycerol-3-phosphate metabolic process]; GO:0046486 [Name: glycerolipid metabolic process]; GO:0006094 [Name: gluconeogenesis]; GO:0045821 [Name: positive regulation of glycolyti…	Glycerophospholipid metabolism
LDHB	p12.1 [chr: 12] [chr_start: 21635342] [chr_end: 21757857] [strand: -1]	3945 [Gene Symbol: LDHB] [Locus Tag: ] [Chromosome: 12] [Map Location: 12p12.1] [Description: lactate dehydrogenase B] [Gene Type: protein-coding]		HEL-S-281; LDH-H; TRG-5; LDHBD; LDHB; LDH-B	GO:0006090 [Name: pyruvate metabolic process]; GO:0019674 [Name: NAD metabolic process]; GO:0006089 [Name: lactate metabolic process]	Glycolysis / Gluconeogenesis; Propanoate metabolism; Cysteine and methionine metabolism; Pyruvate metabolism; Metabolic pathways; Biosynthesis of antibiotics; Glucagon signaling pathway
SIRT2	q13.2 [chr: 19] [chr_start: 38878555] [chr_end: 38899862] [strand: -1]	22933 [Gene Symbol: SIRT2] [Locus Tag: ] [Chromosome: 19] [Map Location: 19q13.2] [Description: sirtuin 2] [Gene Type: protein-coding]		SIR2L2; SIRT2; SIR2L; SIR2	GO:0006914 [Name: autophagy]; GO:2000378 [Name: negative regulation of reactive oxygen species metabolic process]; GO:0010801 [Name: negative regulation of peptidyl-threonine phosphorylation]; GO:0016042 [Name: lipid catabolic process]; GO:0045843 [Name: negative regulation of striated muscle tissue development]; GO:1902725 [Name: negative regulation of satellite cell differentiation]; GO:0000122…	-
PGAM1	q24.1 [chr: 10] [chr_start: 97426191] [chr_end: 97433444] [strand: 1]	5223 [Gene Symbol: PGAM1] [Locus Tag: ] [Chromosome: 10] [Map Location: 10q24.1] [Description: phosphoglycerate mutase 1] [Gene Type: protein-coding]		PGAM1; HEL-S-35; PGAMA; PGAM-B	GO:0006094 [Name: gluconeogenesis]; GO:0061621 [Name: canonical glycolysis]	Metabolic pathways; Carbon metabolism; Glycine, serine and threonine metabolism; Glucagon signaling pathway; Biosynthesis of amino acids; Central carbon metabolism in cancer; Glycolysis / Gluconeogenesis; Biosynthesis of antibiotics
CRAT	q34.11 [chr: 9] [chr_start: 129094142] [chr_end: 129111189] [strand: -1]	1384 [Gene Symbol: CRAT] [Locus Tag: ] [Chromosome: 9] [Map Location: 9q34.11] [Description: carnitine O-acetyltransferase] [Gene Type: protein-coding]		CAT; CRAT; NBIA8; CAT1	GO:0046459 [Name: short-chain fatty acid metabolic process]; GO:0033540 [Name: fatty acid beta-oxidation using acyl-CoA oxidase]; GO:0051791 [Name: medium-chain fatty acid metabolic process]; GO:0019254 [Name: carnitine metabolic process, CoA-linked]	Peroxisome
GCDH	p13.13 [chr: 19] [chr_start: 12891160] [chr_end: 12914207] [strand: 1]	2639 [Gene Symbol: GCDH] [Locus Tag: ] [Chromosome: 19] [Map Location: 19p13.13] [Description: glutaryl-CoA dehydrogenase] [Gene Type: protein-coding]		ACAD5; GCDH; GCD	GO:0006568 [Name: tryptophan metabolic process]; GO:0033539 [Name: fatty acid beta-oxidation using acyl-CoA dehydrogenase]; GO:0046949 [Name: fatty-acyl-CoA biosynthetic process]	Fatty acid degradation; Tryptophan metabolism; Metabolic pathways; Biosynthesis of antibiotics; Lysine degradation
AKR1C2	p15.1 [chr: 10] [chr_start: 4987775] [chr_end: 5018031] [strand: -1]	1646 [Gene Symbol: AKR1C2] [Locus Tag: ] [Chromosome: 10] [Map Location: 10p15.1] [Description: aldo-keto reductase family 1 member C2] [Gene Type: protein-coding]		BABP; AKR1C2; SRXY8; DD/BABP; DD2; DD-2; DD; DDH2; HAKRD; TDD; AKR1C-pseudo; HBAB; MCDR2	GO:0007186 [Name: G-protein coupled receptor signaling pathway]; GO:0051897 [Name: positive regulation of protein kinase B signaling]; GO:0030855 [Name: epithelial cell differentiation]; GO:0071395 [Name: cellular response to jasmonic acid stimulus]; GO:0008284 [Name: positive regulation of cell proliferation]; GO:0071799 [Name: cellular response to prostaglandin D stimulus]; GO:0008202 [Name: st…	Steroid hormone biosynthesis; Metabolism of xenobiotics by cytochrome P450; Chemical carcinogenesis
NME3	p13.3 [chr: 16] [chr_start: 1770320] [chr_end: 1771561] [strand: -1]	4832 [Gene Symbol: NME3] [Locus Tag: ] [Chromosome: 16] [Map Location: 16p13.3] [Description: NME/NM23 nucleoside diphosphate kinase 3] [Gene Type: protein-coding]		NME3; NDPK-C; NM23-H3; c371H6.2; NDPKC; DR-nm23; NM23H3	GO:0008053 [Name: mitochondrial fusion]; GO:0006915 [Name: apoptotic process]; GO:0006241 [Name: CTP biosynthetic process]; GO:0009142 [Name: nucleoside triphosphate biosynthetic process]; GO:0006183 [Name: GTP biosynthetic process]; GO:0006228 [Name: UTP biosynthetic process]; GO:0006281 [Name: DNA repair]	Purine metabolism; Pyrimidine metabolism; Metabolic pathways; Biosynthesis of antibiotics
WARS1	q32.2 [chr: 14] [chr_start: 100333790] [chr_end: 100376805] [strand: -1]	7453 [Gene Symbol: WARS1] [Locus Tag: ] [Chromosome: 14] [Map Location: 14q32.2] [Description: tryptophanyl-tRNA synthetase 1] [Gene Type: protein-coding]		WARS; IFI53; IFP53; NEDMSBA; GAMMA-2; WARS1; HMND9; HMN9	GO:0010628 [Name: positive regulation of gene expression]; GO:0031334 [Name: positive regulation of protein complex assembly]; GO:0006412 [Name: translation]; GO:0006436 [Name: tryptophanyl-tRNA aminoacylation]; GO:0008285 [Name: negative regulation of cell proliferation]; GO:0001525 [Name: angiogenesis]; GO:0006469 [Name: negative regulation of protein kinase activity]; GO:0045765 [Name: regulat…	Aminoacyl-tRNA biosynthesis
SHMT2	q13.3 [chr: 12] [chr_start: 57229573] [chr_end: 57234935] [strand: 1]	6472 [Gene Symbol: SHMT2] [Locus Tag: ] [Chromosome: 12] [Map Location: 12q13.3] [Description: serine hydroxymethyltransferase 2] [Gene Type: protein-coding]		GLYA; HEL-S-51e; NEDCASB; SHMT2; mSHMT; SHMT	GO:0002082 [Name: regulation of oxidative phosphorylation]; GO:0019264 [Name: glycine biosynthetic process from serine]; GO:0034340 [Name: response to type I interferon]; GO:0006730 [Name: one-carbon metabolic process]; GO:0046653 [Name: tetrahydrofolate metabolic process]; GO:0070536 [Name: protein K63-linked deubiquitination]; GO:0006544 [Name: glycine metabolic process]; GO:0006564 [Name: L-se…	Glycine, serine and threonine metabolism; Glyoxylate and dicarboxylate metabolism; One carbon pool by folate; Biosynthesis of antibiotics; Biosynthesis of amino acids; Metabolic pathways; Cyanoamino acid metabolism; Carbon metabolism
B4GALT1	p21.1 [chr: 9] [chr_start: 33104082] [chr_end: 33167356] [strand: -1]	2683 [Gene Symbol: B4GALT1] [Locus Tag: ] [Chromosome: 9] [Map Location: 9p21.1] [Description: beta-1,4-galactosyltransferase 1] [Gene Type: protein-coding]		GTB; CDG2D; GT1; CLDLFIB; beta4Gal-T1; B4GALT1; B4GAL-T1; GGTB2	GO:0007341 [Name: penetration of zona pellucida]; GO:0050673 [Name: epithelial cell proliferation]; GO:0050680 [Name: negative regulation of epithelial cell proliferation]; GO:0002064 [Name: epithelial cell development]; GO:1905517 [Name: macrophage migration]; GO:0005989 [Name: lactose biosynthetic process]; GO:0030198 [Name: extracellular matrix organization]; GO:0060046 [Name: regulation of ac…	Metabolic pathways; Glycosphingolipid biosynthesis - lacto and neolacto series; Galactose metabolism; N-Glycan biosynthesis; Other types of O-glycan biosynthesis; Glycosaminoglycan biosynthesis - keratan sulfate
