# Supplementary material for: Integrative Multi-Omics Analysis Reveals Key Metabolic Regulators and Prognostic Biomarkers in Pediatric and Adult Thyroid Cancer
Source: J Cancer. 2025 Jul 28;16(11):3551–66. doi: 10.7150/jca.117034 (PMC12374938; doi:10.7150/jca.117034)
Supplement: Supplementary file 3 — Supplementary table 2. [file jcav16p3551s3.xlsx]

## Sheet: gene_alteration_frequency
Gene Symbol	Mutation Type	Percent Samples Altered	Num Samples Altered
B4GALT1	MUT AMP HOMDEL FUSION	0.06	47
ALDH1A1	MUT AMP HOMDEL FUSION	0.06	46
NDUFV2	MUT AMP HOMDEL FUSION	0.06	45
ACO1	MUT AMP HOMDEL FUSION	0.06	44
ME3	MUT AMP HOMDEL FUSION	0.06	44
PARP1	MUT AMP HOMDEL FUSION	0.05	45
OPA1	MUT AMP HOMDEL FUSION	0.05	43
CRAT	MUT AMP HOMDEL FUSION	0.05	43
NME3	MUT AMP HOMDEL FUSION	0.05	43
ACADVL	MUT AMP HOMDEL FUSION	0.05	42
CYB5R3	MUT AMP HOMDEL FUSION	0.05	41
NADSYN1	MUT AMP HOMDEL FUSION	0.05	41
RARS1	MUT AMP HOMDEL FUSION	0.05	40
PAPSS2	MUT AMP HOMDEL FUSION	0.05	40
AKR1C2	MUT AMP HOMDEL FUSION	0.05	40
IARS2	MUT AMP HOMDEL FUSION	0.05	39
ADH5	MUT AMP HOMDEL FUSION	0.05	39
VARS1	MUT AMP HOMDEL FUSION	0.05	38
ALDH3A2	MUT AMP HOMDEL FUSION	0.05	38
CHKB	MUT AMP HOMDEL FUSION	0.05	37
UGDH	MUT AMP HOMDEL FUSION	0.05	36
PPA2	MUT AMP HOMDEL FUSION	0.04	35
GLUD1	MUT AMP HOMDEL FUSION	0.04	35
ALDH4A1	MUT AMP HOMDEL FUSION	0.04	35
PGAM1	MUT AMP HOMDEL FUSION	0.04	35
NDUFS3	MUT AMP HOMDEL FUSION	0.04	34
SARS1	MUT AMP HOMDEL FUSION	0.04	34
WARS1	MUT AMP HOMDEL FUSION	0.04	34
LDHB	MUT AMP HOMDEL FUSION	0.04	33
IDH1	MUT AMP HOMDEL FUSION	0.04	34
YARS1	MUT AMP HOMDEL FUSION	0.04	31
AK2	MUT AMP HOMDEL FUSION	0.04	31
SUCLG2	MUT AMP HOMDEL FUSION	0.04	30
KARS1	MUT AMP HOMDEL FUSION	0.04	30
GPD1	MUT AMP HOMDEL FUSION	0.04	30
GCDH	MUT AMP HOMDEL FUSION	0.04	30
BLVRB	MUT AMP HOMDEL FUSION	0.04	29
HADHA	MUT AMP HOMDEL FUSION	0.04	29
PKM	MUT AMP HOMDEL FUSION	0.04	29
SIRT2	MUT AMP HOMDEL FUSION	0.04	29
GALE	MUT AMP HOMDEL FUSION	0.04	28
PFKM	MUT AMP HOMDEL FUSION	0.04	28
SHMT2	MUT AMP HOMDEL FUSION	0.04	28
ALDH2	MUT AMP HOMDEL FUSION	0.03	25
PGK1	MUT AMP HOMDEL FUSION	0.001	1
HSD17B10	MUT AMP HOMDEL FUSION	0	0
