# Supplementary material for: Integrative Multi-Omics Analysis Reveals Key Metabolic Regulators and Prognostic Biomarkers in Pediatric and Adult Thyroid Cancer
Source: J Cancer. 2025 Jul 28;16(11):3551–66. doi: 10.7150/jca.117034 (PMC12374938; doi:10.7150/jca.117034)
Supplement: Supplementary file 4 — Supplementary table 3. [file jcav16p3551s4.xlsx]

## Sheet: TableS2_km_results
Gene	P value	FDR
AK2	4.5e-09	0.01
SUCLG2	2.9e-08	0.01
NDUFV2	7.3e-07	0.01
GLUD1	5.1e-06	0.01
HADHA	1.5e-05	0.01
ALDH1A1	9.6e-05	0.01
NADSYN1	9.7e-05	0.01
GPD1	0.0003	0.03
IARS2	0.0006	0.05
CHKB	0.0008	0.1
GCDH	0.0008	0.1
ME3	0.001	0.1
OPA1	0.0014	0.1
PARP1	0.0024	0.2
HSD17B10	0.0024	0.2
SIRT2	0.0034	0.2
ACO1	0.0035	0.5
ALDH4A1	0.0044	0.5
PKM	0.0046	0.5
ADH5	0.0066	0.5
NDUFS3	0.007	0.5
LDHB	0.0095	over 50%
PAPSS2	0.0117	over 50%
PGAM1	0.0127	over 50%
ALDH3A2	0.0162	over 50%
PPA2	0.0244	over 50%
UGDH	0.0254	over 50%
SHMT2	0.0301	over 50%
CRAT	0.0305	over 50%
ACADVL	0.041	over 50%
B4GALT1	0.053	1
AKR1C2	0.0641	1
CYB5R3	0.0745	1
NME3	0.1249	1
BLVRB	0.1499	1
IDH1	0.1603	1
PFKM	0.1749	1
GALE	0.1875	1
ALDH2	0.2327	1
PGK1	0.366	1
